# Supplementary material for: Splicing landscape of the eight collaborative cross founder strains
Source: BMC Genomics. 2015 Feb 5;16(1):52. doi: 10.1186/s12864-015-1267-0 (PMC4320832; doi:10.1186/s12864-015-1267-0)
Supplement: Additional file 1: — List of experimentally validated strain-specific exon-exon junctions. [file 12864_2015_1267_MOESM1_ESM.xlsx]

## Sheet: Sheet1
Gene	Strain	Chr	Strain specific junction start (intron start)	Strain specific junction end (intron end)	Read coverage	Previously annotated junction	Junction validated	SSS validated	Strain specific junction forward primer	Strain specific junction reverse primer	Conserved junction forward primer	Conserved junction reverse primer
Hddc3	C57BL/6J	7	87488843	87489796	20	0	1	1	TGAAGCTGGCAGACAAGCTA	GACCAGCATCATTGAGGTGA	TGAAGCTGGCAGACAAGCTA	AGTGCCTCTTCCAGTTGCTG
Ssbp4	C57BL/6J	8	73123657	73123907	15	0	1	1	AACACTGGCCATTCCTCTTG	AGCTGTGCCAGCTGACTGT	AACACTGGCCATTCCTCTTG	TGTGGCACCAGGCTTCTT
Mrps27	C57BL/6J	13	100171348	100173458	23	0	1	0	TGATGGAATCTAGCTGGAAGG	ACGTCAAAGGCTTCTTGCAT	ACACAGTCCCAACTGCTGGT	ACGTCAAAGGCTTCTTGCAT
Fastkd3	C57BL/6J	13	68723234	68724054	47	1	1	1	TTCAAGGTGCGAGTTGTGAG	CCAGGCTCAATCTGTCCAAA	TCAATTACGTGCCACCAAAC	CCAGGCTCAATCTGTCCAAA
Wdr7	C57BL/6J	18	64145246	64146809	24	0	1	1	GAGACCTTGGGAAGGTGACA	GGTTGGAAGTCCAGATGAGC	ACCTTGCCACCTACTCGAAC	GGTTGGAAGTCCAGATGAGC
Atrnl1	C57BL/6J	19	57907025	58010086	13	0	1	1	CAACATTCACCAAATTACG	TCGATGGCTATTGGCTTAGG	TCGTGCAGTTCTTTGTCACC	TGTCGTTCTCGAAGCAGTTG
Gabra2	C57BL/6J	5	71404023	71425968	6	0	1	0	TCTTCACTAACATTTACGTGACCAG	TTTCAGTGGGCATGAATGAG	TGCTGGCTAACATCCAAGAA	TGTATCTGAGACAGGGCCAAA
Gabra2	NZO/HlLtJ	5	71467477	71483210	3	0	1	1	TGCTGGCTAACATCCAAGAA	TCCTCTATAAGTTTCAGTGTCTCTGG	TGCTGGCTAACATCCAAGAA	TGTATCTGAGACAGGGCCAAA
Atf6	CAST/EiJ	1	172640219	172641873	6	0	1	1	TGCCAGCCTGTTGATATTTG	GGGTCGTCTCTGTGGTTGTT	TTTCGAAGGGATCATCTGCT	GGGTCGTCTCTGTGGTTGTT
Gabrb1	CAST/EiJ	5	72260859	72308739	3	0	1	1	TTTCCAGCAGTCTTGGAAGG	AGACCTCTGGAAGGTCCTCTG	TTTCCAGCAGTCTTGGAAGG	CATGCTGCAGTGGTTGTGAT
Gabrb1	PWK/PhJ	5	71467477	71483210	4	0	1	0	GATCACAACCACTGCAGCAT	GCAGACACGATGTTGGAGGA	TTTCCAGCAGTCTTGGAAGG	CATGCTGCAGTGGTTGTGAT
Gabrb1	A/J	5	72421149	72436179	3	0	1	1	GATGATGATGATGATGATGTAAAGC	GGTACCCAGAGTTGGTCAGC	TTTCCAGCAGTCTTGGAAGG	CATGCTGCAGTGGTTGTGAT
Slc6a1	CAST/EiJ	6	114254626	114254780	3	0	1	1	CCAATGACTGCAACTCTCCA	CAACCAACACCCTTCCAGAT	GCTGTGCAGATGACACCACT	AGGGCGCACAATATCTTCAC
Slc6a1	129/SvlmJ	6	114264457	114265081	3	0	1	0	GCTGTGCAGATGACACCACT	TGGTCCTCTGATGTCTTTTCTG	GCTGTGCAGATGACACCACT	AGGGCGCACAATATCTTCAC
