# Supplementary material for: Splicing landscape of the eight collaborative cross founder strains
Source: BMC Genomics. 2015 Feb 5;16(1):52. doi: 10.1186/s12864-015-1267-0 (PMC4320832; doi:10.1186/s12864-015-1267-0)
Supplement: Additional file 2: — Genomic coordinates (mm9) of high-confidence strain-specific splicing events for each CC founder strain. [file 12864_2015_1267_MOESM2_ESM.xlsx]

## Sheet: 129 High-Confidence SSS
chr	start	end	strand	annotated	numReads
10	40552323	40552482	1	0	47
10	40552343	40552492	1	0	44
10	40552403	40552432	1	0	11
1	158578070	158836505	1	0	12
1	162937207	162937230	2	0	30
1	175686161	175795529	2	0	10
12	105582491	105583442	1	1	125
12	105583480	105651658	1	0	144
13	21605892	21607176	1	0	72
13	96594597	96725509	1	0	15
14	101704195	101773738	2	0	10
14	119443251	119443721	2	0	13
14	3759334	4442544	1	0	11
14	6110295	6111025	2	1	13
14	70843213	70861545	1	0	12
14	76949862	76953062	2	0	35
14	8768918	8768961	2	0	10
15	100143967	100170195	2	0	89
15	99566925	99566984	1	0	15
17	25372856	25374691	2	0	31
17	25374747	25376719	2	0	41
17	3112573	3113292	2	0	38
17	35726573	35732409	1	0	10
2	118702706	118703576	1	0	15
2	118702706	118703610	1	0	212
2	121760274	121830758	1	0	13
2	147261321	147272959	1	0	41
2	147273045	147305717	1	0	49
2	164288869	164297641	1	0	27
2	166495796	166539014	2	0	18
2	9784848	9790387	2	1	21
3	128918763	128921251	1	1	11
4	131460522	131463786	2	0	17
4	131778243	131854310	1	0	18
4	15024983	15038340	2	0	15
4	39900904	39974271	1	0	14
5	148769298	148781519	1	0	14
5	26336972	26369599	2	0	11
5	26358160	26393788	2	0	10
5	38320356	38322204	1	0	31
5	38322348	38328943	1	0	11
6	138900017	138904785	1	0	13
6	83436507	83436977	2	0	19
7	107823678	107824610	1	0	10
7	123482507	123482529	2	0	56
7	51368118	51370065	1	1	20
7	51370226	51371201	1	1	38
7	51371483	51371578	1	1	39
7	51371716	51372090	1	1	29
9	67407498	67481697	2	0	105
9	86443250	86443279	1	0	15

## Sheet: AJ High-Confidence SSS
chr	start	end	strand	annotated	numReads
10	106307029	106319791	1	0	17
10	57687777	57699481	2	0	10
10	59758751	59760287	1	0	1986
11	101706645	101730381	2	0	26
11	103059564	103059796	1	0	73
11	114558124	114563549	1	0	11
11	116050499	116050728	2	0	26
1	120637525	120637626	1	0	10
12	110890149	110894058	1	0	46
12	110890926	110894058	1	0	76
12	21276819	21277239	2	1	89
12	21628094	21628882	1	0	16
12	29343303	29343381	1	0	11
12	29406056	29406695	2	0	58
14	119538341	119936871	1	0	10
15	102009592	102010401	2	0	13
15	99296179	99296296	1	0	10
16	37649247	37680967	2	0	39
16	41705089	41706267	1	0	10
1	69503350	69503373	1	0	10
16	9852489	9852530	1	0	15
17	34884100	34973374	2	0	79
17	35259778	35259802	2	0	13
1	75258716	75258799	2	0	10
18	37892195	37903293	2	0	15
2	157563796	157600146	1	0	17
2	174763147	174967432	2	0	10
2	91769229	91769527	1	0	13
2	98506974	98507089	2	0	14
3	57636967	57637608	1	0	11
3	79630822	79635988	2	0	46
4	124583277	124586581	1	0	11
4	137813629	137814142	1	0	27
4	147946627	147946651	2	0	17
4	154363676	154364001	2	0	14
4	41812826	42024839	1	0	21
4	41812826	42027768	1	0	11
4	98788255	98794077	1	0	13
5	149332271	149363528	2	0	10
5	36195015	36195080	2	0	18
6	108215869	108223212	2	0	12
7	98377630	98377713	1	0	15
8	33820297	33820328	2	0	20
8	85955026	85955078	1	0	24
8	87391746	87391907	1	0	69
9	28211998	28212208	1	1	85
9	44127703	44214889	1	0	21
9	44958971	45183117	2	0	34
9	87070576	87077275	1	0	12
Y	692861	693176	2	1	10
Y	781059	783272	2	1	10
Y	790755	791050	2	1	12
Y	791128	795328	2	1	14

## Sheet: B6 High-Confidence SSS
chr	start	end	strand	annotated	numReads
10	22005683	22008520	1	0	13
11	101330335	101331085	1	0	44
11	112928701	113034080	2	0	11
11	115046431	115048062	2	1	237
11	115133260	115133500	2	1	31
11	115635287	115636649	2	0	16
11	115635287	115637258	2	0	19
1	172810358	172811045	2	1	14
11	74698441	74705497	2	0	10
11	76054425	76056495	2	1	122
12	20639097	20639298	1	0	10
12	35546139	35591281	2	0	11
13	100171348	100173458	1	0	23
13	68723234	68724054	1	1	47
14	111983692	111987411	2	0	16
14	111987540	111995032	2	0	10
14	119400173	119400992	2	0	10
14	119432010	119434063	2	1	10
14	51490232	51499711	1	0	51
14	67533602	67534158	1	1	37
14	69967302	69969703	2	0	17
14	69984706	69984942	2	0	56
14	69985053	69991069	2	0	22
14	69991179	70039621	2	0	12
14	69991179	70039979	2	1	37
15	91881755	91958558	1	0	11
15	91954322	91958558	1	0	20
16	10630895	10631586	1	1	76
16	10630895	10631711	1	0	66
16	30549548	30550448	2	1	13
17	36131506	36144344	1	0	36
17	79237243	79237589	1	0	26
17	83902075	83903439	2	0	15
1	79715850	79721219	2	0	17
1	79718844	79721219	2	0	17
18	64139079	64145203	1	0	30
18	64145246	64146809	1	0	24
18	80404083	80404848	1	1	20
18	80404969	80406800	1	1	17
19	37044529	37331731	1	0	10
19	57907025	58010086	1	0	13
2	115889157	115890119	2	1	20
3	37614058	37615043	2	1	35
3	37614058	37623124	2	1	25
3	37615155	37623124	2	1	19
4	135012285	135019700	2	0	12
4	135018928	135019700	2	0	10
4	147969119	147973722	1	0	11
4	155546085	155546183	2	0	15
5	67707085	67718091	1	1	63
6	85086926	85087054	2	1	10
6	85086926	85087432	2	1	20
7	106688390	106730770	1	1	19
7	107104051	107113751	2	1	85
7	111448900	111449349	2	1	20
7	111449377	111449607	2	1	21
7	111452901	111454512	2	1	10
7	30706264	30706745	2	0	15
7	4999082	5000500	2	0	22
7	5000593	5002332	2	0	15
7	87488843	87489796	1	0	20
8	73123657	73123907	2	0	15
9	47944266	47947351	2	0	13
9	47970343	48008182	1	0	28
9	67245491	67252058	2	0	26
9	67252158	67307722	2	0	23

## Sheet: CAST High-Confidence SSS
chr	start	end	strand	annotated	numReads
10	105277531	105277562	1	0	35
10	116714733	116725193	2	0	10
10	116719242	116729837	2	0	228
10	127666529	127667960	2	0	11
10	17881416	17883175	2	1	14
10	17968565	18192724	1	0	13
10	26466293	26466336	2	0	12
10	39612474	39667667	1	0	11
10	39641393	39690353	1	0	15
10	45358210	45361849	1	0	12
10	60783788	60783835	1	0	16
10	61571872	61572284	2	0	10
10	61572395	61572631	2	0	13
10	63393016	63470977	2	0	16
10	63471059	63550595	2	0	17
10	66433492	66437351	2	0	14
10	72497552	72508450	2	0	10
10	74640346	74640628	1	0	15
10	79373963	79374686	2	0	12
10	87553943	87554020	1	0	11
10	87915858	87938170	2	0	18
10	92697232	92697302	2	0	24
10	94953214	94953418	1	0	25
10	98026974	98052369	2	0	12
11	100981974	101018066	1	0	10
11	102752107	102752247	2	0	34
11	109119059	109119164	1	0	76
11	109427637	109433532	1	0	30
11	114821072	114862142	1	0	21
11	119867393	119867428	1	0	110
11	120302502	120302982	1	0	13
11	120303099	120303505	1	0	17
1	119644750	120038452	1	0	27
11	22435920	22601252	2	0	15
1	125154892	125349377	1	0	10
11	3031766	3115072	1	0	34
11	31587734	31958096	2	0	18
1	132307544	132345270	1	0	10
1	132344217	132345993	2	0	12
11	3392246	3395779	1	0	12
1	134777253	134821585	1	0	17
1	137012777	137012960	2	0	13
1	137331919	137332023	1	0	22
1	137331989	137332023	1	0	10
1	137916327	137930644	1	0	15
11	3831530	3831978	2	0	13
11	3831534	3831978	2	0	18
11	4122019	4122071	2	0	12
11	4840268	4841029	2	0	11
11	4840508	4841029	2	0	83
11	4840593	4840628	2	0	59
11	4840629	4840754	2	0	59
11	4840665	4840808	2	0	62
11	4840760	4840957	2	0	14
11	4840904	4840993	2	0	15
11	50631438	50654027	2	0	19
11	50899178	50900521	1	0	47
11	52850797	52851893	2	0	11
11	52852089	52852620	2	0	12
11	52852117	52852620	2	0	26
11	52852750	52854930	2	0	33
1	154368540	154369354	2	0	19
1	155755770	155966847	1	0	18
11	5612859	5612907	2	0	30
11	5615624	5615654	2	0	69
11	5680280	5683894	1	0	12
1	157175362	157175513	1	0	35
11	57322734	57322879	2	0	10
11	59320815	59331302	1	0	18
11	59945406	59951822	2	0	11
11	6234888	6508095	2	0	13
11	6255096	6255556	1	0	21
11	6282977	6374673	2	0	13
11	63893517	63896154	1	1	23
1	166123778	166123885	2	0	81
1	166123832	166123885	2	0	19
1	166123851	166124009	1	0	16
1	166309555	166315830	1	0	10
11	66943650	66943709	2	0	13
1	167011812	167012494	1	0	47
1	168107413	168246559	2	0	22
11	69580125	69588877	1	0	12
11	70586590	70586735	2	0	47
1	174058872	174059335	1	0	246
11	74236016	74236428	2	0	13
11	74236459	74238683	2	0	11
11	78138318	78138550	1	0	15
11	79434058	79438872	1	0	14
1	182352890	182352934	1	0	121
11	83388998	83402804	2	0	17
11	84777741	84778036	1	0	10
11	85003462	85045209	2	0	38
1	185377457	185463915	1	0	34
1	185464077	185489265	1	0	32
11	86424925	86434749	2	0	35
1	186696308	186696337	2	0	88
11	88754428	88757521	2	0	166
1	190812562	190812968	2	0	11
1	192930444	192938204	2	0	10
1	194682344	194682858	1	0	12
11	97534683	97534714	1	0	58
11	98580171	98588173	2	0	10
12	101580893	101580997	1	0	21
12	101580893	101581153	1	0	10
12	101581051	101581102	1	0	10
12	103913678	103995750	2	0	10
12	105371290	105598920	1	0	17
12	106940872	106941115	2	0	10
12	110865343	110872438	1	0	45
12	110865364	110872438	1	0	160
12	112114454	112115050	2	0	21
12	113079285	113082718	2	0	11
12	117485251	117492877	2	0	11
12	117492970	117494432	2	0	11
12	17889060	19182016	1	0	19
12	19569355	20810144	2	0	13
12	20774621	21019176	1	0	10
12	21551261	21555635	1	0	16
12	29777802	29800107	1	0	11
12	29800233	29882730	1	0	16
12	3239010	3242953	1	0	12
12	32509880	32510006	2	0	82
12	32510187	32510680	2	0	20
1	23581554	23583582	1	0	10
12	36742618	36742703	1	0	10
12	3773081	3773124	2	0	20
12	4112693	4112750	1	0	14
12	4604122	4616966	2	0	10
12	50554608	50576568	1	0	12
12	66184097	66188369	1	0	44
12	71032660	71035856	1	0	12
12	77429746	77429925	1	0	12
12	77430289	77430384	1	0	24
12	77883946	77884142	2	0	173
12	79943154	79943185	1	0	21
12	81548801	81550699	1	0	25
12	83412397	83413698	1	0	17
13	100091630	100095578	2	0	12
13	100789930	100789956	1	0	122
13	103606858	103610240	1	0	11
13	103609187	103610240	1	0	11
13	107813232	107816478	1	0	10
13	111050915	111053638	2	0	21
13	114724332	114730601	1	0	16
13	114730683	114757789	1	0	17
13	21595622	21595655	1	0	13
13	24919120	24919153	1	0	12
13	29115082	29116756	1	0	15
13	34167365	34220367	2	0	146
13	34187325	34219321	2	0	10
13	37544338	37544980	2	0	66
13	38313263	38327363	1	0	10
13	38327470	38329680	1	0	10
13	41345684	41465804	1	0	12
1	34501115	34505470	1	0	25
13	45634265	45634393	1	0	33
13	53986857	53987294	1	0	17
13	54697523	54700082	2	0	10
13	59739774	59743603	2	0	14
13	62775154	62802524	1	0	15
13	67467658	67491104	1	0	10
1	36759446	36762037	2	0	18
1	36762098	36763714	2	0	21
13	74583584	74714451	1	0	22
13	74587811	74701186	2	0	23
13	74714496	74743137	1	0	69
13	74718689	74719638	2	0	15
13	93944395	93944594	2	0	10
13	97841334	97861772	1	0	10
13	97870764	97929853	2	0	26
13	98483268	98495737	2	0	14
13	99092287	99092561	2	0	15
14	103476387	103488518	2	0	10
14	103793241	103802376	1	0	23
14	120219642	120268107	1	0	12
1	42716894	42717587	2	0	12
1	42720506	42723685	2	0	27
14	32182447	32182997	1	0	10
14	32182447	32183887	1	0	13
14	48269115	48269635	1	0	13
14	49700597	49703533	1	0	11
14	52947867	52949098	1	0	19
14	54801080	54840195	1	0	38
14	55729033	55732544	2	0	19
14	57318069	57318102	1	0	28
14	59855323	59935407	1	0	13
14	59855419	59891441	2	0	120
14	59935449	59965038	1	0	10
14	59935542	59965131	2	0	29
14	60796903	60798044	1	0	11
14	60796903	60802259	1	0	95
14	60802432	60803068	1	0	17
14	62176278	62177628	1	0	58
14	63741403	63748473	1	0	79
14	67533321	67534158	1	0	59
14	75448177	75466821	2	0	235
14	76949862	76950594	2	0	15
14	76950802	76956237	2	0	10
14	7717621	8400933	2	0	40
15	100143967	100191521	2	0	42
15	10179405	10223405	1	1	14
1	52958178	52961485	1	0	10
15	30889771	30892317	2	0	13
15	32708698	32850563	2	0	94
1	53371944	53378339	1	0	14
15	36675655	36676751	1	0	11
15	38924202	38929065	2	0	24
1	55291974	55292243	1	0	10
15	57894874	57895024	1	0	12
15	7142731	7142796	2	0	39
15	74825763	74875902	2	0	12
15	74875896	74939036	1	0	51
15	77758439	77759336	2	0	11
15	79663590	79663941	2	0	33
15	79970221	79978656	1	0	14
15	80178962	80180373	1	0	36
15	82203008	82220810	2	0	70
15	84023025	84026173	1	0	16
15	84493780	84511629	1	0	13
1	58768437	58903465	1	0	17
1	58948412	58949498	2	0	11
15	91250503	91250582	1	0	11
15	92414713	92415930	2	0	18
15	92415957	92438980	2	0	15
15	93216718	93217663	2	0	10
15	97618595	97620333	1	0	15
15	98518198	98568982	2	0	10
15	98675601	98681436	2	0	11
15	98814296	98819170	1	0	11
16	10001775	10421130	2	0	12
16	17570083	17570118	2	0	11
16	18313348	18313529	1	0	11
16	20605791	20606422	2	0	14
16	32679153	32679182	1	0	23
16	35288760	35288786	2	0	26
16	44332349	44340509	1	0	20
16	5243857	5248524	1	0	10
16	6487960	6569920	1	0	25
16	6570000	6809299	1	0	24
16	6809342	6896457	1	0	21
16	84828820	84831573	2	0	97
16	85120943	85159462	2	0	11
16	85120943	85172389	2	0	11
16	85159497	85173746	2	0	15
16	91125628	91189354	2	0	14
16	91189489	91270745	2	0	11
16	91493529	91495215	2	0	14
17	10752694	10755971	1	0	12
17	10752718	10755763	1	0	13
17	10752718	10755971	1	0	10
17	17225483	17225902	2	0	13
17	17283202	17342419	2	0	10
17	22066070	22476687	1	0	14
17	22909948	22913132	2	0	10
17	28033711	28033746	2	0	24
17	29768734	29768759	2	0	12
17	29842529	29847962	2	0	20
17	30734588	30734749	2	0	21
17	3292023	3305513	1	0	21
17	33130204	33138902	1	0	14
17	34198794	34199159	1	0	13
17	34503431	34505587	1	1	46
17	37139685	37140230	1	0	11
17	46578990	46579012	1	0	11
17	48527231	48676974	1	0	19
17	50057383	50058864	1	0	20
1	75522331	75522426	1	0	12
17	56244611	56244907	1	0	11
1	75934206	75936050	1	0	11
1	75936107	75941705	1	0	32
17	6307933	6646255	2	0	35
17	6308151	6646466	2	0	14
17	6308514	6646829	1	0	10
17	6311966	6650253	2	0	11
17	6433246	6810420	2	0	11
17	6439246	6816376	2	0	71
17	6440082	6610555	2	0	15
17	6579953	6786032	1	0	24
17	66047403	66121845	2	0	11
17	69730729	69731543	2	0	63
17	74178727	74179257	1	0	18
17	80252297	80253893	2	0	31
17	8610892	8610921	1	0	14
17	87441276	87441905	2	0	39
17	87442073	87506597	2	0	15
17	89117168	89117212	2	0	17
17	89333121	89338455	1	0	13
17	89830539	89831025	1	0	12
17	89831139	89832470	1	0	13
17	89831155	89832470	1	0	10
18	33025796	33025830	2	0	80
18	37112735	37127724	2	0	10
18	37114076	37135233	1	0	10
18	37121502	37134985	2	0	12
18	37462097	37481679	2	0	12
18	37515450	37572051	2	0	12
18	37562125	37650683	1	0	18
18	37581738	37595900	1	0	31
18	37646088	37665351	2	0	10
18	37646133	37650592	1	0	10
18	37650593	37665396	1	0	37
18	37651283	37666086	2	0	21
18	37892880	37903978	2	0	10
18	37902054	37911591	2	0	13
18	37903314	37922954	1	0	26
18	38836460	38986965	1	0	10
18	52180222	52400214	1	0	10
18	52651378	52651442	1	0	60
18	65738596	65738657	2	0	16
1	87405051	87408219	1	0	36
1	87825668	87826403	1	0	35
18	78949629	78949658	1	0	35
18	82731248	82734340	1	0	23
18	84782291	84787545	2	1	14
1	8989331	9184095	2	0	49
19	10626572	10629018	2	0	36
19	10759450	10759630	1	0	13
1	9184190	9193259	2	0	67
19	22797676	22797889	1	0	59
19	30033547	30033678	1	0	12
19	38330658	38331132	2	0	11
19	40228248	40231212	2	1	49
19	40231355	40235044	2	1	65
19	40235233	40238841	2	1	47
19	40238984	40239817	2	1	25
19	40239992	40241952	2	1	37
19	40804115	40804399	2	0	25
19	5026498	5027342	1	0	11
19	52998835	52999344	1	0	14
19	5913073	5913681	1	0	20
19	8847274	8847517	2	0	16
2	103290655	103290680	1	0	33
2	126542491	126543730	1	0	13
2	126899918	126899948	1	0	13
2	127007083	127008399	2	0	22
2	127284125	127290783	2	0	13
2	127287256	127290783	2	0	26
2	132127929	132321028	1	0	21
2	142029187	142136406	1	0	45
2	155062354	155068383	1	0	10
2	157108698	157109319	1	0	10
2	158585935	158587089	1	0	16
2	163149252	163149461	2	0	19
2	164481699	164482562	1	1	15
2	165118343	165118488	1	0	10
2	165205886	165206470	1	0	12
2	175198075	177502748	1	0	18
2	177179457	177182529	2	0	11
2	177249554	177502748	1	0	50
2	177293720	177504516	2	0	46
2	177294708	177505668	1	0	18
2	177310006	177310301	2	0	15
2	181245236	181246281	1	0	11
2	26871130	26871239	1	0	13
2	26880961	27390990	1	0	12
2	28321642	28321683	1	0	10
2	30301421	30301449	2	0	14
2	50162990	50164751	1	0	15
2	52365537	52369068	1	0	18
2	58425979	58435714	1	0	23
2	70412369	70414088	1	0	15
2	70416712	70417167	1	0	23
2	7106555	7176461	2	0	13
2	71801028	71819149	2	0	17
2	92810710	92810767	2	0	13
2	93064736	93140618	2	0	12
3	103582714	103594917	2	0	17
3	104592002	104594401	1	0	10
3	104594506	104594806	1	0	26
3	107846343	107846452	2	0	121
3	127516214	127518447	2	0	17
3	130432221	130432833	2	0	18
3	132666466	132666627	2	0	21
3	135367104	135374080	2	0	10
3	137806556	137810338	1	0	13
3	148923524	148947962	1	0	16
3	151889839	151890037	2	0	13
3	151940674	151948734	1	0	42
3	30864858	30868107	2	0	14
3	32836482	32836503	1	0	64
3	45086087	45167621	2	0	14
3	52361683	52429786	1	0	10
3	65751107	65751612	2	0	13
3	73043333	73051794	1	0	19
3	84315956	84322649	1	0	12
3	84315956	84326576	1	0	12
3	87834959	87835701	1	0	13
3	88029969	88032933	1	0	10
3	88584509	88615642	2	0	49
3	88622783	88697544	2	0	18
3	88625269	88700040	2	0	108
3	88754911	88767147	1	0	13
3	89271599	89299149	1	0	28
3	89294821	89299149	1	0	12
3	94934281	94936712	2	0	25
3	95270760	95272840	1	0	10
3	95662963	95663073	2	0	10
3	98125269	98125492	2	0	11
4	102788266	102788548	1	0	11
4	104352178	104354202	1	1	16
4	107557613	107559781	1	0	10
4	114806614	114807109	1	0	13
4	114808482	114809217	1	0	11
4	115439118	115443534	1	0	10
4	118894505	118894707	1	0	19
4	11942968	11943093	1	0	11
4	129049868	129285297	2	0	10
4	129638525	129641757	1	0	22
4	132301101	132302538	2	0	12
4	132302965	132312899	2	0	10
4	133052427	133053542	2	0	13
4	140172908	140180308	2	0	27
4	141488816	141488902	2	0	12
4	146598542	146598845	1	0	10
4	146964374	146965777	2	0	43
4	147429741	147429792	1	0	51
4	147579280	147579479	2	0	10
4	147579650	147582276	2	0	12
4	149021685	149070739	1	0	20
4	150282533	150283916	2	0	29
4	151401169	151404892	2	0	11
4	153364856	153364930	1	0	13
4	153407459	153409858	2	1	11
4	153413766	153415076	2	1	10
4	153415179	153415823	2	1	12
4	154347289	154347311	1	0	12
4	155264295	155264607	2	0	10
4	155366972	155367041	1	0	10
4	43063554	43064108	1	0	109
4	46319232	46335725	1	0	21
4	49351633	49421685	1	0	17
4	5656805	5704366	1	0	12
4	62114398	62114420	1	0	18
4	86367924	86635513	2	0	21
4	87828576	87829649	1	0	31
4	87828576	87830110	2	0	10
4	95725817	95884095	2	0	41
4	95728767	95734874	2	1	29
4	95779699	96246077	2	0	49
4	96184897	96297401	2	0	15
5	104478514	104479699	2	0	46
5	104478514	104482295	2	0	26
5	104538144	104542395	2	0	15
5	105234579	105288957	2	0	24
5	107815597	107815650	2	0	31
5	107815705	107815731	2	0	11
5	107831887	107832326	2	0	14
5	110168030	110266016	2	0	14
5	110352365	110425229	2	0	10
5	110352786	110357780	1	0	32
5	110362032	110435944	1	0	12
5	110362046	110435962	1	0	20
5	110363035	110435962	1	0	46
5	110371132	110437688	1	0	65
5	110373913	110440382	1	0	15
5	110428648	110432371	1	0	14
5	110533740	110533778	1	0	144
5	112766762	112766907	2	0	79
5	112795992	112798474	1	0	10
5	115263856	115273388	2	0	104
5	115567738	115568785	2	0	14
5	118524075	118524098	2	0	24
5	120971871	120977749	1	0	37
5	123132412	123132434	2	0	34
5	129105566	129106411	2	0	10
5	134696603	134696633	1	0	64
5	135544522	135544666	2	0	19
5	139871791	139871818	2	0	17
5	141234194	141234241	2	0	14
5	143936011	143936178	1	0	11
5	14522029	14522058	2	0	38
5	147644748	147645223	1	0	20
5	148212192	148212362	1	0	29
5	148212417	148212777	1	0	37
5	30081132	30081316	1	0	18
5	35440923	35448127	2	0	13
5	3803484	3804256	1	0	13
5	39239298	39239346	2	0	188
5	4081176	4081341	1	0	16
5	52592580	52592606	2	0	26
5	5670891	5670912	1	0	57
5	67010802	67011181	1	0	15
5	73660193	73662894	2	0	10
5	73660216	73662894	2	0	34
5	73663034	73851746	2	0	21
5	87582824	87698218	1	0	121
5	9153126	9154359	1	0	35
5	96656024	96656698	1	0	11
6	105797604	105874762	1	0	11
6	113793495	113870502	2	0	30
6	114252766	114331751	1	0	12
6	117819292	117819419	1	0	67
6	117819495	117820273	1	0	49
6	119152419	119156487	1	0	11
6	119563697	119568863	2	0	15
6	124437935	124440413	2	0	10
6	124440560	124440656	2	0	18
6	124440767	124441949	2	0	20
6	128357494	128358001	1	0	65
6	141495444	141503512	1	0	15
6	18317617	18325936	2	0	46
6	39317046	39324993	2	0	18
6	40430926	40431099	1	0	11
6	40434758	40436320	1	0	11
6	55356196	55356750	1	0	11
6	85860846	85883248	1	0	12
6	86432448	86667080	2	0	13
6	86477969	86513425	1	0	95
6	88644124	88644244	2	0	15
6	90468874	90468952	1	0	12
6	90596044	90596065	1	0	60
6	91106872	91107390	1	0	37
7	104607362	104607449	2	0	33
7	107131954	107133055	1	0	41
7	109159594	109160466	1	0	18
7	119493724	119494838	1	0	22
7	129236813	129237027	2	0	20
7	129317333	129317492	2	1	13
7	129773959	129777258	1	0	11
7	132708251	132709150	1	0	10
7	133023407	133218395	1	0	132
7	133942839	133942952	2	0	11
7	13479090	13504679	1	0	18
7	138432115	138589301	2	0	16
7	139181592	139182136	1	0	23
7	140038410	140042277	2	0	15
7	143345383	143350987	1	0	25
7	143468888	143486795	1	0	24
7	149263854	149263952	2	0	14
7	20005582	20006505	2	0	16
7	24926727	25046464	2	0	39
7	25316580	25316654	1	0	16
7	25422276	25423446	1	1	59
7	25446599	25447029	1	0	10
7	26458680	26459937	2	0	11
7	28485178	28487398	1	0	13
7	29172044	29172217	2	0	13
7	30689063	30691072	2	0	48
7	30853170	30866109	2	0	10
7	30855168	30857799	2	0	14
7	34837077	34894797	1	0	34
7	4819168	4823102	1	0	11
7	52422722	52424084	1	0	10
7	54346941	54361507	2	0	11
7	60936820	61079866	1	0	10
7	6626327	6626400	1	0	32
7	67144300	67148125	2	0	17
7	67277284	67777956	2	0	84
7	67402799	67404064	2	0	10
7	67405104	67409841	2	0	10
7	67440174	67887584	2	0	15
7	67648028	67778014	1	0	12
7	67648065	67887679	2	0	15
7	67778051	67887679	2	0	46
7	67778185	67887584	2	0	43
7	70914559	70915685	2	0	10
7	70920633	70920898	2	0	10
7	7220017	7220490	2	0	90
7	77413878	77482588	2	0	10
7	79404518	79432570	2	0	10
7	80458143	80460837	2	0	10
7	80884411	80884980	2	0	11
7	86526724	86528819	2	0	10
7	87066006	87070440	1	0	19
7	88732428	88733303	1	0	19
8	113475373	113513373	2	0	21
8	113517006	113519048	2	0	27
8	113519201	113521566	2	0	23
8	113652238	113656776	1	0	16
8	122730390	122748424	2	0	12
8	126477970	127074238	2	0	11
8	127361581	127614777	1	0	71
8	13131875	13131932	2	0	10
8	16896955	17094839	1	0	27
8	19687901	19697503	1	0	34
8	19854123	19981111	2	0	10
8	19863834	19873453	2	0	21
8	19865979	19993229	1	0	124
8	19990067	19990581	2	0	35
8	19991126	20000702	2	0	191
8	23303439	23312745	1	0	15
8	28134029	28134280	1	0	11
8	35158027	35169395	2	0	16
8	37293578	37296953	2	0	17
8	48549085	48578592	2	0	10
8	68620113	68645649	1	0	14
8	71889366	71889386	1	0	16
8	73283408	73284303	2	0	11
8	74765101	74770537	1	0	11
8	81339566	81344946	2	0	33
8	87495376	87495460	1	0	26
8	95376613	95377073	1	0	15
9	102805611	102805639	1	0	54
9	103014461	103067483	2	0	13
9	107157680	107157718	2	0	14
9	108192994	108195700	1	0	10
9	110210773	110212598	1	0	10
9	110569537	110594819	1	0	15
9	112087361	112087397	2	0	14
9	11793912	12022352	1	0	40
9	119845238	120091205	2	0	16
9	120058916	120059939	1	0	84
9	120060203	120061072	1	0	12
9	120060252	120061072	1	0	11
9	120060252	120063804	1	0	31
9	120265181	120265212	1	0	24
9	121232490	121316462	1	0	72
9	25060301	25071424	1	0	10
9	43082439	43087936	1	0	51
9	43321099	43329037	2	0	12
9	44048807	44048908	1	0	17
9	44049160	44053794	1	0	25
9	44049771	44053794	1	0	13
9	44495998	44496021	2	0	13
9	48293254	48301511	2	0	25
9	48398331	48461969	2	0	10
9	57004363	57004556	2	0	73
9	66627083	66667163	1	0	10
9	70805805	70806216	1	0	11
9	72122837	72139588	1	0	16
9	75162197	75174939	1	0	24
9	75392581	75407306	2	0	30
9	75425060	75427881	2	0	10
9	75490541	75655685	1	0	17
9	78321704	78322602	1	0	12
9	78328496	78329297	2	0	10
9	81530647	81537663	1	0	46
9	83876390	83882382	1	0	30
9	85638298	85642737	2	0	12
9	86734490	86741933	2	0	11
9	88416287	88752651	2	0	40
9	96102608	96111551	1	0	30
9	96111636	96123512	1	0	25
9	96926940	97026987	1	0	19
NT_161916	85006	90047	2	0	46
NT_166406	154294	159272	1	0	17
X	100691933	100694667	1	0	21
X	12241776	12243358	2	0	21
X	12243521	12246652	2	0	12
X	132601479	132748857	2	0	196
X	133538349	133541754	2	0	54
X	133541861	133549795	2	0	32
X	166438277	166438307	2	0	16
X	24897975	25157074	2	0	12
X	4167558	4167636	2	0	11
X	47902847	47953163	1	0	10
X	47951466	47961863	2	0	11
X	50370711	50373281	1	0	10
X	5550168	5607988	2	0	16
X	71941492	72158639	1	0	14
Y	1865879	2038179	1	0	17

## Sheet: NOD High-Confidence SSS
chr	start	end	strand	annotated	numReads
11	113107193	113107218	2	0	118
11	45651355	45665268	2	0	14
11	49264614	49265833	1	0	10
11	61371772	61379323	2	0	23
13	74690144	74714573	1	0	25
13	74690406	74743477	1	0	14
14	41762915	41780064	2	0	11
14	48617188	48619641	2	0	34
14	48619914	48620858	2	0	37
15	88900287	88903438	1	0	13
16	60537121	60604689	2	0	10
1	79658635	79700691	2	0	13
18	37823553	37908789	2	0	13
18	37892352	37903450	2	0	14
18	37912060	37975822	2	0	10
18	43750481	43758955	2	0	44
3	53318902	53318933	1	0	15
3	54932298	54939331	1	0	33
3	75420685	75423001	1	0	10
3	89754703	89796033	2	0	16
3	96092228	96096175	2	1	64
4	149404610	149413304	1	0	12
5	118224275	118224305	2	0	165
5	34514600	34520246	2	0	17
5	3591816	3592508	2	0	13
5	73716452	73717519	2	0	12
6	122288499	122289615	2	0	14
6	128716541	128717240	1	0	18
6	144943424	144943447	1	0	54
7	114900826	114901093	2	0	13
7	134163870	134164514	2	0	15
7	135347225	135348048	1	1	15
7	25757334	25757423	2	0	25
7	25757334	25757485	2	0	142
8	86332888	86398628	2	0	13
8	98895994	98899990	2	0	29
9	82580773	82723416	2	0	14
NT_161916	363062	363088	2	0	13
NT_166449	20903	22475	2	0	13
NT_166449	20903	23354	2	0	96

## Sheet: NZO High-Confidence SSS
chr	start	end	strand	annotated	numReads
11	4680626	4682173	2	0	27
1	151359415	151367348	2	0	13
11	5662538	5665511	1	0	44
11	5665575	5688119	1	0	33
11	68825223	68825369	1	0	11
11	68825308	68825369	1	0	68
11	83318357	83318377	1	0	50
12	24051002	24419804	1	0	16
12	80248591	80257500	2	0	31
12	80252382	80257500	2	0	46
13	112051729	112051767	2	0	68
13	112051768	112051961	2	0	25
13	112062160	112073751	2	0	18
13	112062160	112102199	2	0	19
13	112062160	112109328	2	0	13
13	112073948	112102199	2	0	11
14	21427115	21437514	2	0	55
14	21427115	21460138	2	0	14
14	21519117	21519137	1	0	113
16	84828795	84831696	2	0	10
2	102584131	102585416	1	0	12
2	160190288	160190311	1	0	23
2	181048297	181048898	2	0	33
2	26109756	26110274	2	0	10
2	26109873	26110274	2	0	21
4	145223699	145428446	1	0	18
4	41739433	42325985	2	0	10
4	42952474	42954654	1	0	18
4	44043141	44044298	1	0	26
4	87982117	87988106	1	0	21
5	45964940	45971762	2	0	19
6	4856845	5050431	1	0	16
6	83099773	83100901	1	0	15
7	115559703	115717932	1	0	14
7	144629455	144644379	1	0	10
7	28696424	28696813	1	0	11
7	51726365	51726603	1	0	31
7	52955344	52955795	1	0	20
8	28134379	28135607	1	0	13
9	14305405	14306359	1	0	230
9	99006137	99022350	2	0	11
X	133492180	133492437	2	0	27

## Sheet: PWK High-Confidence SSS
chr	start	end	strand	annotated	numReads
10	110641897	110645292	1	0	12
10	110944458	110944493	2	0	20
10	114751926	114752249	2	0	10
10	117206477	117206507	2	0	11
10	117206566	117206658	2	0	24
10	12258012	12324569	2	0	12
10	125531776	125574684	1	0	11
10	126436412	126436458	2	0	89
10	127985737	127986053	2	0	24
10	128124065	128133077	2	0	76
10	12850262	12850899	2	0	13
10	12850842	12851301	2	0	42
10	36227422	36288018	1	0	14
10	36288157	36348050	1	0	31
10	45453708	45460469	1	0	12
10	62519590	62539096	1	0	13
10	70177914	70177953	1	0	12
10	74432364	74647372	2	0	10
10	74508879	74512640	1	0	27
10	75162841	75174712	2	0	12
10	75703557	75716618	1	0	17
10	80076814	80077348	1	0	19
10	80412065	80414185	2	0	15
10	80452821	80453025	2	0	30
10	80523616	80525652	1	0	11
10	80646514	80646720	1	0	11
10	80934103	80937023	2	0	20
10	81268054	81301977	1	0	10
10	8444309	8444428	2	0	52
10	90292670	90357843	1	0	27
10	9347289	9347309	1	0	14
10	97216177	97270121	2	0	12
10	9820912	9827090	2	0	13
1	10052008	10052067	1	0	12
11	100886893	100886927	1	0	15
11	101526952	101527893	1	0	474
11	102751764	102751835	2	0	23
11	109117667	109117701	1	0	28
11	109258284	109258367	1	0	48
11	109336786	109339683	1	0	10
11	113325410	113384707	2	0	11
11	116007075	116007749	2	0	21
11	116198129	116337973	2	0	46
11	116515619	116518851	1	0	15
11	117223188	117288078	1	0	10
11	121718207	121718396	1	1	28
11	121718458	121719634	1	0	18
1	121997164	122012962	2	0	59
11	3035834	3036627	2	0	15
11	3036703	3036943	2	0	12
1	133924003	133924072	2	0	19
1	138558048	138558646	2	0	11
11	4840580	4840975	2	0	11
11	4840922	4840957	2	0	28
11	49068530	49074072	1	0	20
11	49700024	49700065	2	0	20
1	154618671	154620457	1	0	13
1	16335044	16534278	1	0	23
11	67007955	67072219	1	0	10
1	168115294	168115871	1	0	13
11	72991079	72993890	1	0	16
1	179947873	180026720	1	0	37
1	179970465	180026720	1	0	20
1	182112379	182122194	2	0	62
1	182122269	182126003	2	0	51
11	8332709	8332844	2	0	62
11	95735263	95737411	2	1	16
11	95737593	95745256	2	1	13
11	95745295	95750120	2	1	13
11	97613911	97613931	2	0	109
11	98247964	98247993	2	0	12
11	99278657	99336915	1	0	21
12	117209611	117209683	2	0	26
12	32015060	32015092	2	0	22
12	32322505	32345581	1	0	13
12	36741955	36976707	2	0	24
12	4039181	4094687	2	0	10
12	45571724	45593352	2	0	10
1	24618983	24634393	1	0	12
12	4830939	4885832	2	0	57
12	71132767	71134879	2	0	12
12	73795420	73796130	2	0	127
12	73825020	73861793	2	0	181
12	75224707	75230358	1	0	122
12	77629763	77899856	2	0	70
12	82043930	82044063	2	0	15
12	85480894	85480923	2	0	11
12	98387724	98456582	2	0	11
1	30920101	30930648	2	0	12
13	17863563	18083307	2	0	13
13	21535036	21535094	1	0	122
13	23647264	23831019	2	0	20
13	62741639	62741806	1	0	14
13	74571475	74583967	1	0	40
13	74583706	74743215	1	0	16
13	74584038	74714905	2	0	37
13	74620048	74747647	2	0	10
13	74645852	74714996	2	0	16
13	74690022	74714451	1	0	12
13	76967063	77023188	1	0	10
13	81923380	81923410	1	0	12
13	93534300	93626428	2	0	39
13	93854596	93914312	2	0	10
13	97161631	97163018	1	0	12
13	99030926	99032909	2	0	22
1	40541189	40543819	1	1	10
14	120675128	120680747	1	0	41
14	122581004	122656412	1	0	12
14	122657476	122710465	1	0	12
14	123295697	123299697	2	0	16
14	123295702	123299697	2	0	22
14	3032978	3037618	1	1	16
14	31987703	31987900	2	0	91
14	33135303	33136599	1	0	22
14	5488746	6090573	2	0	12
14	5488746	6167094	2	0	17
14	6025382	6030018	2	1	14
14	6030074	6108238	2	0	10
1	46869022	46869233	2	0	17
14	7858504	8147478	2	0	11
14	89254839	89254911	2	0	29
15	102156967	102157133	1	0	10
15	103171024	103173093	1	0	10
15	103430190	103460430	1	0	24
15	32709028	32850901	2	0	59
15	41005961	41006006	1	0	127
1	55283576	55285339	1	0	12
15	57859662	57860168	2	0	13
15	58772059	58772080	1	0	19
15	71624908	71624997	1	0	12
1	57434791	57435677	1	0	14
1	57435909	57436550	1	0	11
15	77823426	77823462	1	0	27
15	77823428	77823462	1	0	108
15	77823428	77823464	1	0	10
15	78679948	78679971	2	0	36
15	81094371	81094392	2	0	11
15	82501827	82620727	1	0	17
1	58499444	58499940	2	0	17
1	58500019	58501432	2	0	13
15	89042211	89061402	1	0	38
15	89310050	89314850	1	0	10
1	59036859	59037250	1	1	14
15	98518198	98568976	2	0	23
16	10421884	10424291	2	0	21
16	18324544	18343109	2	0	16
16	18625697	18629743	2	0	19
16	18838000	18838171	2	0	29
16	20563713	20589956	2	0	13
16	21826146	21891956	1	0	10
16	32790278	32793281	2	1	10
16	35295858	35295892	1	0	10
1	63622513	63622544	2	0	12
16	37824855	37849077	2	0	15
16	37843110	37849077	2	0	32
16	37843110	37849605	2	0	29
16	37849243	37849605	2	0	18
16	37849254	37849605	2	0	13
16	43881327	43881435	2	0	43
16	4940980	5206414	1	0	58
16	49768548	49768586	1	0	21
16	52310026	52384733	2	0	10
16	57323657	57600737	2	0	14
16	66738023	66738464	1	0	13
16	91148238	91270745	2	0	10
16	93684716	93685291	1	0	11
16	94637974	94638313	1	0	48
17	13231518	13525298	1	0	60
17	21793177	21821688	2	0	12
17	22016918	22204640	1	0	16
17	22018015	22205821	1	0	13
17	22064534	22475570	1	0	14
17	22203779	22423009	1	0	16
17	22205869	22284355	2	0	10
17	25925842	25926100	2	0	15
17	25926275	25926834	2	0	22
17	25927001	25928290	2	0	10
17	3114346	3114509	2	0	50
17	32458762	32464816	1	0	30
17	34882268	34973374	2	0	22
17	36264788	36280330	2	0	88
17	45574139	45598167	1	0	10
1	75278675	75279024	1	0	15
17	79631004	79643932	1	0	15
17	8125430	8125747	1	0	17
17	8175468	8226645	2	0	20
17	83151403	83151477	2	0	13
17	84733498	84735463	2	0	32
17	9070616	9070650	1	0	33
18	24161745	24162749	2	0	15
18	35638440	35831543	1	0	10
18	36592045	36610746	2	0	61
18	36933270	36942333	2	0	11
18	37515390	37571991	1	0	16
18	37562075	37665437	2	0	12
18	37581938	37596100	1	0	11
18	37596701	37665344	2	0	20
18	37681588	37681639	2	0	17
18	46517823	46518915	2	0	12
18	67388822	67388848	2	0	13
18	75494406	75504053	2	0	108
18	75504211	75508703	2	0	60
18	75504211	75509097	2	0	64
18	75507928	75508566	2	0	28
18	77499762	77499911	1	0	11
18	78949599	78949658	1	0	40
18	85047254	85060866	1	0	45
18	88135655	88135729	1	0	12
1	89136084	89136131	2	0	22
19	15917211	15918153	2	0	11
1	92544208	92546920	1	0	13
19	33542432	33543259	2	1	11
19	33542432	33823908	2	0	45
19	33655065	33822924	2	0	29
19	33656742	33823908	2	0	87
19	33660893	33662690	2	0	36
19	34649564	34649784	2	0	15
19	38296441	38298451	2	0	25
19	3984429	3985210	1	0	10
19	4006909	4007582	2	0	63
19	40670227	40981692	2	0	47
19	43706100	43726727	1	0	14
19	46387927	46478658	2	0	137
19	47267576	47314291	1	0	11
1	94814704	94815542	1	0	10
19	4923205	4923288	2	0	17
19	49594561	49685347	1	0	33
19	49685430	49755387	1	0	10
19	5041491	5043866	1	0	18
19	53688344	53692558	1	0	15
1	95602233	95609063	2	0	17
1	95609137	95611474	2	0	15
1	95814162	95883207	2	0	83
19	59402364	59412136	2	0	13
19	59412237	59419208	2	0	14
19	6015813	6017797	1	0	14
19	6414042	6414993	1	0	10
19	6989978	6990023	2	0	13
19	8566474	8580890	2	0	16
2	106813320	106814458	2	0	44
2	110635229	110664429	2	0	30
2	110664518	110680135	2	0	15
2	112354785	112454155	1	0	11
2	112792210	112794451	2	0	21
2	11401999	11403680	2	1	10
2	120796720	120799221	1	0	11
2	128887584	128890872	2	0	11
2	130502328	130505070	1	0	49
2	132121548	132121595	2	0	12
2	150166484	150233051	1	0	12
2	157257452	157260036	1	0	10
2	164349366	164384158	1	0	36
2	164542665	164543474	1	1	15
2	170401857	170404964	1	0	12
2	176978255	177050004	1	0	14
2	180330021	180330101	1	0	49
2	180330075	180330101	1	0	187
2	20211669	20236480	1	0	10
2	23015887	23018020	1	0	14
2	26301491	26301631	1	0	24
2	26302807	26303429	1	0	32
2	26865626	26869487	1	0	16
2	27428852	27429896	1	0	29
2	27430152	27434249	1	0	17
2	3201849	3222083	1	0	12
2	32033925	32037977	1	0	10
2	32270403	32270508	1	0	163
2	32427133	32427170	2	0	16
2	32650691	32650711	1	0	13
2	33843930	33881318	2	0	10
2	35631740	35631807	2	0	22
2	44178302	44213121	1	0	10
2	44213228	44241820	1	0	12
2	49695660	49719330	1	0	21
2	53076841	53076864	1	0	94
2	65299217	66111541	2	0	20
2	75776186	75819515	1	0	28
2	90212753	90286312	2	0	25
2	91479973	91480152	2	0	21
2	91524341	91524363	1	0	12
2	92530853	92794376	1	0	11
2	93298817	93302486	2	0	10
2	94026894	94078429	2	0	17
3	108340055	108346953	1	0	16
3	115414311	115561956	1	0	28
3	134945738	134946128	2	0	18
3	144351778	144354421	2	0	21
3	146552826	146556965	1	0	11
3	34577078	34577280	1	0	13
3	52698231	52698943	1	0	11
3	55657860	55658234	2	0	17
3	58440720	58448754	1	0	12
3	8011186	8022634	2	0	23
3	85405896	85408299	1	0	18
3	8802415	8868688	2	0	10
3	88140420	88141389	1	0	17
3	88362792	88460660	2	0	147
3	88599713	88680140	2	0	16
3	8868810	8899985	2	0	15
3	89672316	89672343	2	0	11
3	94467138	94467451	2	1	11
3	95683282	95683306	1	0	11
3	96062843	96062874	1	0	10
3	96693515	96693831	2	0	15
3	96693519	96693831	2	0	14
3	96693569	96693831	2	0	10
4	108574312	108844487	1	0	14
4	116227509	116228481	2	0	39
4	118892875	118893052	2	0	12
4	120307287	120317514	2	0	10
4	120307287	120320077	2	0	24
4	120317606	120320077	2	0	18
4	120725775	120726043	1	0	20
4	125049454	125071391	2	0	11
4	129279506	129283586	1	0	10
4	141349902	141359735	1	0	10
4	145686602	145694733	1	0	13
4	150025601	150026135	2	0	15
4	155493349	155496376	1	0	13
4	35839701	36003674	2	0	13
4	40632536	40632896	1	0	13
4	40632937	40632976	1	0	22
4	41720398	42748608	2	0	10
4	46318188	46340135	1	0	13
4	49610553	49610573	1	0	96
4	5064855	5065809	2	0	22
4	5065907	5107648	2	0	11
4	5123645	5336501	2	0	10
4	5266612	5336501	2	0	28
4	53630144	53634466	1	0	18
4	86275496	86310332	2	0	10
4	97816953	97825970	2	0	15
4	99656709	99657914	1	0	19
5	100176923	100179360	2	0	14
5	109122700	109122854	2	0	40
5	109158997	109160683	2	0	27
5	109189105	109199569	2	0	11
5	109195233	109199569	2	0	10
5	110311735	110311902	2	0	15
5	110438436	110438519	2	0	10
5	115263221	115272740	1	0	12
5	122726635	122758139	1	0	10
5	122734919	122738291	1	0	24
5	123318978	123318998	2	0	19
5	123897898	124102500	1	0	24
5	130271775	130275114	2	0	12
5	135625653	135628804	1	0	19
5	137458558	137460748	2	0	14
5	137730599	137731236	1	0	10
5	137730599	137731239	1	0	22
5	137996325	138000961	1	0	17
5	144031313	144031865	1	0	15
5	144033346	144034334	1	0	18
5	144033346	144034413	1	0	31
5	23325909	23522109	1	0	144
5	34843647	34856267	2	0	47
5	36213665	36213914	2	0	51
5	65928786	65937016	1	0	12
5	65937111	65957227	1	0	11
5	96693744	96693771	2	0	171
6	116326882	116336251	1	0	32
6	117817062	117817153	1	0	15
6	117981632	117983259	1	0	23
6	124713943	124715879	2	0	18
6	128134562	128195820	1	0	15
6	147996035	148066025	1	0	16
6	29909688	29992082	2	0	13
6	31235121	31285151	1	0	10
6	31278361	31285151	1	0	18
6	31278390	31285151	1	0	40
6	31285221	31285990	1	0	78
6	38239681	38239713	2	0	29
6	38556518	38679330	1	0	24
6	42657616	42659957	1	0	16
6	53534580	53535664	2	0	27
6	53535721	53547559	2	0	19
6	60768360	60771075	2	0	27
6	6806036	6806432	1	0	13
6	85819273	85820045	2	0	23
6	86389301	86393720	1	0	36
6	86906552	86909142	1	0	20
6	87934478	87934504	2	0	12
6	99471674	99472470	1	0	10
7	107135890	107139124	1	0	16
7	107139194	107149141	1	0	28
7	108657254	108658448	1	0	17
7	121413365	121413555	2	0	11
7	123475614	123475652	2	0	21
7	13638768	13638791	2	0	18
7	139181626	139182170	2	0	160
7	14381817	14386730	2	1	16
7	148244257	148594303	2	0	10
7	17330727	17330861	2	0	10
7	26458680	26459293	2	0	14
7	26459408	26460054	2	0	23
7	27093682	27093946	1	1	20
7	28516490	28519091	1	0	13
7	28627907	28648407	1	0	14
7	28638623	28663007	2	0	13
7	28705815	28792332	2	0	21
7	28759825	28797354	2	0	17
7	28938885	28939207	1	1	13
7	28939825	28940162	1	1	16
7	28943128	28944355	1	1	12
7	30741606	30745911	1	0	12
7	3389557	3389680	2	0	11
7	4071738	4074078	1	0	14
7	49916218	49962700	1	0	42
7	51503666	51505394	1	0	38
7	54338644	54341410	2	0	10
7	6377218	6377333	1	0	25
7	64666267	64668955	2	0	11
7	67277284	67594963	2	0	169
7	67393616	67641786	1	0	28
7	67638354	67641319	1	0	35
7	68749587	68751054	2	0	27
7	70760305	70773892	1	0	11
7	70813954	71034927	2	0	11
7	70813954	71034929	2	0	10
7	88933463	88939043	2	0	18
7	91143656	91397944	1	0	77
7	97104924	97106565	2	0	10
8	113366356	113366587	2	0	11
8	114290311	114290340	1	0	68
8	121948093	121965538	2	0	10
8	126008589	126011258	1	0	18
8	126311746	126314198	1	0	10
8	19687905	19690873	1	0	20
8	19784851	19786479	1	0	30
8	19865544	19992820	2	0	47
8	19892427	20019706	1	0	12
8	23743858	23743899	1	0	16
8	47069578	47069847	2	0	39
8	47069900	47082967	2	0	50
8	47082661	47082696	2	0	195
8	55773131	55774668	2	0	24
8	55997448	56122680	1	0	10
8	77672340	77742434	1	0	32
8	83561644	83566527	1	0	14
8	83567656	83578249	1	0	35
8	97192723	97220561	1	0	17
8	97851662	97851706	1	0	78
9	101005489	101063659	2	0	13
9	102528677	102531831	1	0	18
9	108019621	108019641	2	0	74
9	111222904	111223467	1	0	10
9	111223517	111236201	1	0	12
9	119400684	119526794	2	0	11
9	119525919	119526790	2	0	13
9	119560203	119567520	2	1	57
9	119567633	119570240	2	1	46
9	120449251	120449769	1	0	15
9	122289035	122289055	2	0	74
9	21713326	21719306	2	1	14
9	26807674	26811181	1	0	15
9	26838416	26848977	1	0	12
9	62693860	62698423	1	0	10
9	62695448	62696789	1	1	13
9	62696916	62698423	1	1	14
9	63978320	64135541	2	0	12
9	64138257	64142129	1	0	11
9	66626162	66666242	1	0	31
9	67307797	67407416	2	0	132
9	72321600	72322655	2	0	11
9	88416555	88493306	2	0	14
9	89229246	89447430	1	0	14
NT_166314	78628	78670	2	0	11
X	120106436	120137229	1	0	11
X	130609168	130609212	1	0	15
X	131122786	131122806	2	0	21
X	132706284	132706670	2	0	13
X	133491660	133510322	1	0	10
X	158853106	158899882	1	0	13
X	162813187	162813564	1	0	10
X	16471908	16474367	2	0	14
X	164885206	164885879	2	0	11
X	47918145	47933757	2	0	13
X	5772693	5773539	1	0	12
X	67598591	67873402	1	0	85
X	7474896	7475676	2	0	38
X	90372907	90480351	1	0	21
X	98401600	98600094	2	0	17

## Sheet: WSB High-Confidence SSS
chr	start	end	strand	annotated	numReads
10	30323222	30330122	2	0	28
10	30328288	30330122	2	0	10
10	30328352	30330122	2	0	10
10	59763630	59764028	1	0	11
10	97270210	97399504	2	0	44
1	109720135	109720346	2	0	10
11	102751764	102751944	2	0	16
11	102752198	102752232	2	0	10
1	11422085	11501998	1	0	10
11	20368940	20414978	2	0	15
11	53351418	53357624	1	0	19
11	53357846	53361792	1	0	38
11	59022176	59022470	1	0	13
11	6250977	6251196	1	0	16
11	74210997	74212840	2	0	13
11	74531784	74544016	1	0	11
11	74544084	74750014	2	0	54
1	181510185	181522815	1	0	12
1	183021874	183021915	2	0	29
12	105477460	105598920	1	0	10
12	114526903	114568493	1	0	18
12	114542609	114543119	2	0	12
12	18345985	18917346	2	0	26
12	18568245	18999164	2	0	28
12	20010272	20282558	2	0	20
12	20281645	20551790	2	0	11
12	22010713	22376411	2	0	14
12	22745447	23167580	1	0	16
12	23167645	23329900	1	0	13
12	29552416	29552456	2	0	33
12	73758422	73760252	2	0	10
12	85358002	85416531	1	0	24
13	104825804	104826868	2	0	15
13	108273534	108276352	1	0	16
13	34046695	34046860	1	0	11
13	55686854	55772412	1	0	14
13	62816709	62822376	1	0	81
13	62816709	62822421	1	0	19
13	74690144	74743215	1	0	11
14	105506128	105506149	1	0	26
14	124398368	124399069	1	0	96
14	31767256	31768288	1	0	11
14	32292298	32292326	1	0	66
14	71005170	71005347	2	0	1728
14	78102146	78102633	2	0	10
14	9122945	9122976	2	0	12
1	51000068	51082554	1	0	10
15	32709186	32946856	1	0	215
15	34676223	34680953	2	0	14
15	34721914	34735750	2	0	17
15	57854566	57856828	2	0	52
15	76533614	76533819	1	0	10
15	92029474	92046746	1	0	11
15	98432622	98569032	2	0	46
1	60073207	60079421	2	0	10
16	8845323	8850179	1	0	34
17	21082548	21083064	1	0	10
17	24670931	24671624	1	0	11
17	36218463	36257129	2	0	25
17	36256310	36280272	1	0	18
17	47496563	47924247	1	0	15
1	75436266	75437062	1	0	17
17	6438658	6815791	2	0	35
17	9043110	9091725	1	1	10
1	80337641	80379664	1	0	18
18	37091544	37100573	1	0	16
18	73733431	73793643	1	0	14
19	40648941	40651948	1	0	11
19	41886548	41963834	1	0	11
19	59989352	60012890	2	0	14
2	135884122	135884681	1	0	112
2	151620516	151620583	2	0	11
2	151623293	151625205	2	0	14
2	156164468	156167337	1	0	17
2	174996634	177682413	1	0	46
2	25992689	25994212	2	0	13
2	30897454	30897488	1	0	22
2	4828425	4831711	2	0	13
2	52460416	52531246	2	0	10
2	77714385	77714427	2	0	567
2	77715750	77719337	2	0	15
2	77715756	77741870	2	0	18
2	79705382	79993381	1	0	18
2	84489994	84490562	2	0	13
2	90197101	90275339	1	0	33
2	93843314	93847003	2	0	74
3	126700870	126701230	2	0	17
3	127527348	127540066	2	0	16
4	102895170	102897576	1	0	20
4	12908787	12908840	1	0	18
4	132315350	132319783	1	0	56
4	132318791	132319783	1	0	14
4	137811370	137811466	1	0	27
4	153394034	153394466	1	0	38
4	23944166	24357516	2	0	10
4	40632696	40632896	1	0	16
4	40632737	40632896	1	0	14
4	41442883	41443126	2	0	31
5	107815786	107815812	2	0	56
5	125994434	126271476	1	0	23
5	135223179	135234604	1	0	13
5	136679561	136700761	1	0	16
5	136700889	136701141	1	0	11
5	151476544	151518977	1	0	17
5	33760247	33760276	2	0	11
6	124266262	124266358	2	0	24
6	12696649	12698796	2	0	13
6	138371028	138371589	2	0	38
6	140537837	140540148	1	0	22
6	143135322	143135345	1	0	12
6	34313829	34342914	1	0	55
6	51421478	51421814	1	0	39
6	87846110	87846860	1	0	13
7	25498803	25499105	1	1	14
7	26316482	26369550	1	0	13
7	4812270	4817662	2	0	22
7	52009326	52015069	1	0	35
7	87043883	87158277	1	0	17
8	14778416	14784882	1	0	10
8	48908107	48910492	2	0	10
9	20940198	20941179	2	0	15
9	48183988	48196074	1	0	11
X	166422016	166426794	1	0	58
X	47933941	47970529	2	0	48
